# Supplementary material for: Reshaping tumor microenvironment by regulating local cytokines expression with a portable smart blue-light controlled device
Source: Commun Biol. 2024 Jul 29;7:916. doi: 10.1038/s42003-024-06566-y (PMC11289142; doi:10.1038/s42003-024-06566-y)
Supplement: Supplementary file 3 — Supplementary Data 1 [file 42003_2024_6566_MOESM3_ESM.xlsx]

## Sheet: Fig 1c
Fluorescent intensity
Intensity (μW)	P815-MmIL12 (NP-1)
0	1035
1.6	1020
3.2	1030
6.4	1051
12.8	1033
25.6	1319
51.2	1681
102.4	2039
153.6	2122
204.8	2178
409.6	2033
819.2	1857

## Sheet: Fig 1d
Relative expression level of Cxcl10
Time (h)	P815-IFNG			P815-M
0	0.5	1.2	0.8	1.3	1.5	1.9
12	2.8	2.7	3.1	0.8	0.7	0.9
24	3.3	4.4	3.8	0.9	0.9	0.8
48	0.2	0.3	0.4	1.6	1.6	1.5
Relative expression level of Ifng
Time (h)	P815-IFNG			P815-M
0	0.8	0.9	1	0.5	1.5	1
12	6.8	5.4	5	0.6	1.6	1.5
24	4.6	3.2	6.3	1.3	1.3	1.2
48	2.8	5.4	3.8	0.9	0.8	0.9

## Sheet: Fig 1e
CXCL10
Time(h)	12h O/N			On			Off
0	39.6028	32.7466	35.685	39.6028	32.7466	35.685	0	0	0
12	43.5207	32.7466	29.8082	43.5207	32.7466	29.8082	2.38321	0	0
24	71.9251	86.617	69.9662	53.3153	56.2537	94.4527	4.34213	8.25999	7.28052
48	311.894	210.029	193.379	52.3358	253.126	113.062	11.1984	17.0752	9.23945
72	397.107	368.702	283.489	189.461	175.748	111.104	45.4796	39.6028	45.4796
IFNG
Time(h)	12h O/N			On			Off
0	0	0	0	0	0	0	0	0	0
12	0	10.916	31.3515	0	10.916	31.3515	0	0	0.698242
24	92.6581	44.1237	56.8959	0	8.36156	3.25268	0	0	0
48	136.084	202.499	176.955	18.5793	100.321	33.906	44.1237	0	0
72	240.816	148.856	146.301	46.6782	69.6681	118.203	0	0	0

## Sheet: Fig 3b
Light intensity (mW/cm2)	Relative expression of Ifng （Compare with dark group）
0	0.91	1.03	1.08
1.25	1.22	1.01	0.93
2.5	1.41	1.45	1.36
5	0.82	0.74	0.79
10	0.5	0.8	0.62

## Sheet: Fig 3d
Avg Radiance (p/s/cm2/sr)
	Light					Dark
0 d	2080000	1360000	1480000	2480000		1900000	895000	547000	969000
3 d	1580000	1350000	507000	1640000		2230000	968000	141000	632000
6 d	226000	139000	40700	81700		1610000	306000	235000	500000
	Light					Dark
0 d	100	100	100	100		100	100	100	100
3 d	75.9615	99.2647	34.2568	66.129		117.368	108.156	25.777	65.2219
6 d	10.8654	10.2206	2.75	3.29435		84.7368	34.1899	42.9616	51.5996

## Sheet: Fig 3f
Avg Radiance (p/s/cm2/sr)
	Light					Dark
0 d	1364000	2156000	1749000	1257000		602900	73100	2856000	609100
3 d	1606000	3541000	3571000	984400		658100	1057000	10540000	4728000
6 d	1389000	1500000	6250000	1898000		341800	580200	17670000	1804000
	Light					Dark
0 d	100	100	100	100		100	100	100	100
3 d	117.742	164.239	204.174	78.3134		109.156	1445.96	369.048	776.227
6 d	101.833	69.5733	357.347	150.994		56.6927	793.707	618.697	296.175

## Sheet: Fig 4c-d
Dark group
	P815-IFNG					P815-M
0 d	2909000	967000	685000	1990000		4342000	1170000	2130000	2130000
3 d	638700	861000	309000	4140000		754400	1030000	497000	4480000
6 d	209000	294000	250000	1390000		325000	925000	964000	3110000
100% of 0 d
	P815-IFNG					P815-M
0 d	100	100	100	100		100	100	100	100
3 d	21.956	89.0383	45.1095	208.04		17.3745	88.0342	23.3333	210.329
6 d	7.1846	30.4033	36.4964	69.8492		7.48503	79.0598	45.2582	146.009
Light group
	P815-IFNG					P815-M
0 d	1538000	360300	349700	368200		3440000	2055000	1040000	3092000
3 d	724400	612900	84680	273300		4926000	1473000	435700	387300
6 d	172000	328000	29400	91700		2660000	1370000	379000	290000
100% of 0 d
	P815-IFNG					P815-M
0 d	100	100	100	100		100	100	100	100
3 d	47.1001	170.108	24.215	74.226		143.198	71.6788	41.8942	12.5259
6 d	11.1834	91.0352	8.40721	24.9049		77.3256	66.6667	36.4423	9.37904

## Sheet: Fig 4e-h
	Dark				Light				Control
WBC#	7.24	6.51	9.49	8.68	3.88	3.32	4.18	2.8	1.68	2.58	1.28	2.39
Neu#	2.34	1.29	1.28	1.13	1.07	0.65	0.76	0.69	0.5	0.45	0.35	0.1
Lym#	4.81	5.06	8.05	7.49	2.74	2.59	3.39	2.06	1.12	1.99	0.9	2.27
Mon#	0.09	0.14	0.12	0.04	0.05	0.06	0.02	0.03	0.04	0.02	0.03	0.01

## Sheet: Fig 4i-l
	Dark				Light
IFNG	2.56	1.66	1.74	2.94	2.12	1.89	3.5	0.99
CXCL10	98.52	82.83	113.6	32.89	141.3	154.38	236.08	118.03
IL-6	2.76	1.13	2.64	3.14	7.24	2.3	3.7	1.75
IL-10	9.72	5.07	0.03	9.74	3.33	5.86	5.93	0

## Sheet: Fig 6b
	Light				Dark
0 d	1069000	1585000	284000	727100	44730	1647000	1778000	1061000
3 d	3169000	9167000	1910000	1811000	3526000	4279000	7331000	2245000
6 d	16670000	15410000	190300	6438000	1455000	13040000	13140000	4842000
0 d	100	100	100	100	100	100	100	100
3 d	296.445	578.36	672.535	249.072	7882.85	259.806	412.317	211.593
6 d	1559.4	972.24	67.007	885.435	3252.85	791.743	739.033	456.362

[truncated: 1 more sheets: Fig 6c-e]
