# Supplementary material for: Reshaping tumor microenvironment by regulating local cytokines expression with a portable smart blue-light controlled device
Source: Commun Biol. 2024 Jul 29;7:916. doi: 10.1038/s42003-024-06566-y (PMC11289142; doi:10.1038/s42003-024-06566-y)
Supplement: Supplementary file 4 — Supplementary Data 2. [file 42003_2024_6566_MOESM4_ESM.xlsx]

## Sheet: Fig S1
	INF-Dark				INF-Light
WBC	6.49	7.29	7.51	5.1	2.51	5.15	3.65	3.51
Neu#	1.94	1.26	3.47	1.44	0.67	1.54	0.9	0.79
Lym#	4.53	5.99	3.65	3.64	1.73	3.56	2.71	2.63
Mon#	0.02	0.04	0.29	0.02	0.07	0.04	0.01	0.05
Eos#	0.02	0.04	0.29	0.02	0.07	0.04	0.01	0.05
Bas#	0	0	0.1	0	0.03	0.01	0.03	0.04

## Sheet: Fig S2
	Dark				Light
WBC	2.06	2.86	6.71	4.99	3.43	2.06	1.93	4.73
Lym#	1.51	1.8	5.38	3.38	2.6	1.59	1.42	3.59
Neu#	0.51	0.91	1	1.46	0.78	0.43	0.49	1.13
Mon#	0.03	0.07	0.02	0.12	0.03	0.01	0.02	0.01
Eos#	0.01	0.04	0.01	0	0	0.01	0	0
Bas#	0	0.04	0.01	0.03	0.02	0.02	0	0

## Sheet: Fig S3
Relative expression of Ifng（Compare with dark group）
	Dark-R				Light-R
	2.9	1.28	0.27	1.01	1.13	1.23	2.05	1.97
	Dark-L				Light-L
	1.01	0.78	1.04	1.21	7.02	3.68	5.24	8.89
